# Supplementary material for: The plasticity of gut microbiota contributes to inter-region dietary differences adaptation of ungulates in the Qinghai-Tibet Plateau
Source: mSystems. 2025 Jul 18;10(8):e00422-25. doi: 10.1128/msystems.00422-25 (PMC12363168; doi:10.1128/msystems.00422-25)
Supplement: Tables S1 to S4 — Differences of microbiota among regions. [file msystems.00422-25-s0002.xlsx]

## Sheet: Table S1
Table S1 The identification efficiency of the trnl fragment
Taxonomic category	Numbers of taxa	Numbers of taxa identified	Identification efficiency
Phylum	1	1	1
Class	4	3	0.75
Order	22	19	0.864
Family	40	35	0.875
Genus	94	74	0.787
Species	108	56	0.519
Note: Identification efficiency = Numbers of taxa identified/Numbers of taxa * 100%.

## Sheet: Table S2
Table S2 Differences among groups based on the ANOSIM analyses
Date	Comparison	R	P	P.adjust
Diet	QL vs KM	0.765952	0.001	0.001
Diet	QL vs SJY	0.285243	0.001	0.001
Diet	KM vs SJY	0.973421	0.001	0.001
Composition of microbiota	QL vs KM	0.378246	0.001	0.001
Composition of microbiota	QL vs SJY	0.488059	0.001	0.001
Composition of microbiota	KM vs SJY	0.537141	0.001	0.001
Metabolism-related functions of microbiota based on eggNOG database	QL vs KM	0.241292	0.001	0.0015
Metabolism-related functions of microbiota based on eggNOG database	QL vs SJY	0.188517	0.005	0.005
Metabolism-related functions of microbiota based on eggNOG database	KM vs SJY	0.321505	0.001	0.0015
Metabolism-related functions of microbiota based on pathways of KEGG database	QL vs KM	0.314754	0.001	0.001
Metabolism-related functions of microbiota based on pathways of KEGG database	QL vs SJY	0.215675	0.001	0.001
Metabolism-related functions of microbiota based on pathways of KEGG database	KM vs SJY	0.427644	0.001	0.001
Metabolism-related functions of microbiota based on enzymes of KEGG database	QLvsKM	0.126368	0.001	0.0015
Metabolism-related functions of microbiota based on enzymes of KEGG database	QLvsSJY	0.121765	0.02	0.02
Metabolism-related functions of microbiota based on enzymes of KEGG database	KMvsSJY	0.198808	0.001	0.0015
Functions of microbiota based on CAZy database	QL vs KM	0.239805	0.001	0.002
Functions of microbiota based on CAZy database	QL vs SJY	0.207211	0.002	0.002
Functions of microbiota based on CAZy database	KM vs SJY	0.188377	0.002	0.002
Metabolite of microbiota	QL vs KM	0.758129	0.001	0.001
Metabolite of microbiota	QL vs SJY	0.616272	0.001	0.001
Metabolite of microbiota	KM vs SJY	0.890297	0.001	0.001
Note: QL: Qinghai Lake Basin. KM: Kunlun Mountain Region. SJY: Sanjiangyuan Region. eggNOG database: Evolutionary genealogy of genes: Non-supervised Orthologous Groups database. KEGG database: Kyoto Encyclopedia of Genes and Genomes database. CAZy database: Carbohydrate-Active enZYmes database

## Sheet: Table S3
Table S3 Differential plant taxa, microbial taxa and functions
Date	Taxa/function	Region	LDA	P	P.adj
Differential plant taxa	Polygonaceae	QL	5.52	2.11e-13	8.43e-12
Differential plant taxa	Rosaceae	KM	5.14379	1.2e-06	3.99e-06
Differential plant taxa	Tamaricaceae	KM	4.7457	7.92e-12	6.75e-11
Differential plant taxa	One family of Magnoliopsida	SJY	4.67963	2.27e-08	1.14e-07
Differential plant taxa	Poaceae	KM	4.65501	1.96e-06	5.6e-06
Differential plant taxa	Chenopodiaceae	KM	4.57424	1.2e-12	2.39e-11
Differential plant taxa	Plumbaginaceae	KM	4.46719	8.43e-12	6.75e-11
Differential plant taxa	Fabaceae	KM	4.37926	0.000322604	0.000614484
Differential plant taxa	Asteraceae	SJY	4.17723	0.00213049	0.00355082
Differential plant taxa	Gentianaceae	SJY	4.12507	2.94e-12	3.93e-11
Differential plant taxa	Saxifragaceae	QL	4.06659	1.87e-06	5.6e-06
Differential plant taxa	Apiaceae	SJY	3.63045	2.6e-07	1.16e-06
Differential plant taxa	One family of Lamiales	SJY	3.38559	8.83e-11	5.04e-10
Differential plant taxa	Ranunculaceae	SJY	3.34786	5.29e-07	1.92e-06
Differential plant taxa	Ephedraceae	KM	3.3003	4.75e-05	0.000111851
Differential plant taxa	Orobanchaceae	SJY	3.24434	0.00186452	0.00339004
Differential plant taxa	Plantaginaceae	QL	3.14212	3.8e-07	1.52e-06
Differential plant taxa	Amaryllidaceae	KM	3.11103	3.46e-06	9.22e-06
Differential plant taxa	Salicaceae	QL	2.7971	0.000205826	0.000433319
Differential plant taxa	Violaceae	SJY	2.72858	0.000225966	0.000451932
Differential plant taxa	Cyperaceae	SJY	2.65677	7.12e-11	4.75e-10
Differential plant taxa	Rubiaceae	SJY	2.5518	0.00264943	0.00407604
Differential microbial taxa	UBA1765 sp017631885	SJY	3.82874	1.43173e-05	0.00373921
Differential microbial taxa	Treponema_D bryantii_D	SJY	3.7428	1.05697e-08	3.31256e-05
Differential microbial taxa	Novel species of Cryptobacteroides	KM	3.71413	7.63306e-08	0.00011961
Differential microbial taxa	Alistipes sp937880705	KM	3.71322	4.75369e-05	0.0082767
Differential microbial taxa	Novel species of Alistipes	KM	3.70284	8.22471e-05	0.00933271
Differential microbial taxa	HGM04593 sp015060965	KM	3.65467	3.17646e-05	0.00663669
Differential microbial taxa	UBA1765 sp017625775	QL	3.60354	0.000288535	0.0265961
Differential microbial taxa	Onthomorpha sp002358855	SJY	3.59521	2.46079e-06	0.00110173
Differential microbial taxa	Cryptobacteroides sp015060255	QL	3.58359	0.000339569	0.0295614
Differential microbial taxa	Novel species of Alistipes	SJY	3.58043	4.22941e-06	0.00165687
Differential microbial taxa	Novel species of Alistipes	KM	3.53541	4.77865e-06	0.00166403
Differential microbial taxa	Novel species of Tidjanibacter	QL	3.47344	3.61349e-05	0.00707792
Differential microbial taxa	Novel species of Phocaeicola	SJY	3.46947	8.63588e-05	0.00933271
Differential microbial taxa	Alistipes sp015059845	QL	3.38177	0.000534136	0.0334797
Differential microbial taxa	Novel species of Phocaeicola	SJY	3.37841	0.000702935	0.0407962
Differential microbial taxa	UBA4372 sp017379075	SJY	3.37159	1.75559e-06	0.00110173
Differential microbial taxa	Alistipes sp017442365	QL	3.36576	0.000619057	0.0366061
Differential microbial taxa	Novel species of Phocaeicola	KM	3.3592	3.07731e-05	0.00663669
Differential microbial taxa	Novel species of Cryptobacteroides	SJY	3.35586	0.000717819	0.0409026
Differential microbial taxa	Novel species of Phocaeicola	SJY	3.35559	7.97134e-05	0.00933271
Differential microbial taxa	Novel species of Alistipes	KM	3.33614	0.000612224	0.0366061
Differential microbial taxa	Novel species of Phocaeicola	QL	3.32393	0.000309489	0.0277126
Differential microbial taxa	Alloprevotella sp017461605	SJY	3.31797	0.000474637	0.0311649
Differential microbial taxa	Novel species of JAHHUH01	QL	3.31475	1.2285e-05	0.00373921
Differential microbial taxa	Novel species of Phocaeicola	KM	3.31443	2.04631e-05	0.00493318
Differential microbial taxa	Novel species of Prevotella	SJY	3.31416	3.92712e-05	0.00723975
Differential microbial taxa	Novel species of HGM04593	QL	3.30945	8.44238e-05	0.00933271
Differential microbial taxa	Phocaeicola sp017420875	QL	3.2749	0.000145545	0.0147141
Differential microbial taxa	Novel species of Alistipes	SJY	3.26478	7.97134e-05	0.00933271
Differential microbial taxa	Enterocola sp937911935	SJY	3.23594	2.46079e-06	0.00110173
Differential microbial taxa	Novel species of Phocaeicola	KM	3.23037	0.000139425	0.0145652
Differential microbial taxa	Alistipes sp017398555	KM	3.23015	0.000477318	0.0311649
Differential microbial taxa	Novel species of Alistipes	SJY	3.22954	2.46079e-06	0.00110173
Differential microbial taxa	UBA4372 sp017466325	SJY	3.22895	7.97134e-05	0.00933271
Differential microbial taxa	Novel species of Cryptobacteroides	SJY	3.20946	7.97134e-05	0.00933271
Differential microbial taxa	UBA1179 sp017556585	SJY	3.20012	7.97134e-05	0.00933271
Differential microbial taxa	Novel species of Alistipes	SJY	3.1962	7.97134e-05	0.00933271
Differential microbial taxa	Novel species of Cryptobacteroides	QL	3.17074	0.000471988	0.0311649
Differential microbial taxa	Novel species of Alistipes	SJY	3.16882	0.000270928	0.0257299
Differential microbial taxa	Novel species of Phocaeicola_A	KM	3.15844	0.000834381	0.0435825
Differential microbial taxa	Novel species of Cryptobacteroides	SJY	3.15445	2.46079e-06	0.00110173
Differential microbial taxa	Novel species of Phocaeicola	SJY	3.15398	7.97134e-05	0.00933271
Differential microbial taxa	Novel species of Faecousia	QL	3.13376	0.000784321	0.0423804
Differential microbial taxa	Novel species of Lepagella	SJY	3.12949	1.43173e-05	0.00373921
Differential microbial taxa	Novel species of Cryptobacteroides	KM	3.12908	0.000817077	0.043402
Differential microbial taxa	Alistipes sp015059785	SJY	3.12872	0.000610105	0.0366061
Differential microbial taxa	Novel species of Egerieousia	SJY	3.11582	7.97134e-05	0.00933271
Differential microbial taxa	Novel species of Cryptobacteroides	QL	3.10237	0.000198594	0.0194498
Differential microbial taxa	Alistipes sp017628595	SJY	3.10021	0.000425168	0.0296106
Differential microbial taxa	Tidjanibacter sp015059945	QL	3.08213	0.000784321	0.0423804
Differential microbial taxa	Novel species of Treponema_D	SJY	3.07057	0.000425168	0.0296106
Differential microbial taxa	Alistipes sp900770585	SJY	3.06635	0.000425168	0.0296106
Differential microbial taxa	Egerieousia sp017935505	QL	3.06211	0.000528425	0.0334797
Differential microbial taxa	Novel species of Cryptobacteroides	SJY	2.99438	0.000425168	0.0296106
Differential microbial taxa	Novel species of RUG12999	QL	2.98713	0.000784321	0.0423804
Differential microbial taxa	Novel species of RUG420	SJY	2.97046	0.000425168	0.0296106
Differential microbial taxa	RF16 sp937891905	SJY	2.9651	0.000425168	0.0296106
Differential microbial taxa	Novel species of Cryptobacteroides	SJY	2.95545	0.000425168	0.0296106
Differential microbial taxa	Novel species of UBA1189	SJY	2.947	0.000425168	0.0296106
Differential microbial taxa	Novel species of Egerieousia	SJY	2.94547	0.000425168	0.0296106
Differential functions based on eggNOG database	Acyl-CoA dehydrogenase related to the alkylation response protein AidB (COG1960)	SJY	2.87637	0.00219076	0.00695256
Differential functions based on eggNOG database	ABC-type glycerol-3-phosphate transport system, periplasmic component (COG1653)	QL	2.81544	0.000661685	0.00271452
Differential functions based on eggNOG database	Beta-xylosidase (COG3507)	QL	2.72953	1.27938e-06	2.65668e-05
Differential functions based on eggNOG database	Outer membrane receptor protein, Fe transport (COG1629)	KM	2.68403	0.00774158	0.0194639
Differential functions based on eggNOG database	Lysophospholipase L1 or related esterase. Includes spore coat protein LipC/YcsK (COG2755)	KM	2.66507	3.25113e-06	5.52363e-05
Differential functions based on eggNOG database	2-succinyl-6-hydroxy-2,4-cyclohexadiene-1-carboxylate synthase MenH and related esterases, alpha/beta hydrolase fold (COG0596)	SJY	2.65741	0.000104614	0.000651708
Differential functions based on eggNOG database	ABC-type glycerol-3-phosphate transport system, permease component (COG0395)	QL	2.65476	2.83142e-05	0.000239319
Differential functions based on eggNOG database	Trk-type K+ transport system, membrane component (COG0168)	KM	2.62349	1.89919e-12	3.19443e-09
Differential functions based on eggNOG database	Glycosidase/amylase (COG0366)	QL	2.59333	4.23024e-07	1.23306e-05
Differential functions based on eggNOG database	Periplasmic beta-glucosidase and related glycosidases (COG1472)	QL	2.57055	0.00369407	0.010676
Differential functions based on eggNOG database	Sugar phosphate isomerase/epimerase (COG1082)	KM	2.54412	0.000401307	0.00184426
Differential functions based on eggNOG database	NAD(P)-dependent dehydrogenase, short-chain alcohol dehydrogenase family (COG1028)	SJY	2.53294	0.000126045	0.000751798
Differential functions based on eggNOG database	ABC-type sugar transport system, permease component (COG1175)	QL	2.50308	0.000110298	0.000679563
Differential functions based on eggNOG database	Permease of the drug/metabolite transporter (DMT) superfamily (COG0697)	SJY	2.5014	4.72791e-08	3.6147e-06
Metabolism-related functions of microbiota based on pathways of KEGG database	Starch and sucrose metabolism (ko00500)	QL	2.85089	2.84339e-05	0.00018482
Metabolism-related functions of microbiota based on pathways of KEGG database	Microbial metabolism in diverse environments (ko01120)	SJY	2.82147	1.86864e-07	3.9475e-06
Metabolism-related functions of microbiota based on pathways of KEGG database	Biosynthesis of cofactors (ko01240)	SJY	2.7818	0.00619348	0.0158591
Metabolism-related functions of microbiota based on pathways of KEGG database	Carbon metabolism (ko01200)	SJY	2.59689	9.47588e-05	0.000552215
Metabolism-related functions of microbiota based on pathways of KEGG database	Amino sugar and nucleotide sugar metabolism (ko00520)	QL	2.58101	0.00806006	0.0191852
Metabolism-related functions of microbiota based on pathways of KEGG database	Carbon fixation pathways in prokaryotes (ko00720)	SJY	2.57295	1.80926e-06	2.04939e-05
Metabolism-related functions of microbiota based on pathways of KEGG database	Peptidoglycan biosynthesis (ko00550)	QL	2.54501	0.0105291	0.0232706
Metabolism-related functions of microbiota based on pathways of KEGG database	Valine, leucine and isoleucine degradation (ko00280)	SJY	2.54467	0.00166099	0.00549865
Metabolism-related functions of microbiota based on pathways of KEGG database	Metabolic pathways (ko01100)	KM	2.52141	0.00309676	0.00902331
Metabolism-related functions of microbiota based on enzymes of KEGG database	Hydrolases;Glycosylases;Glycosidases, i.e. enzymes that hydrolyse O- and S-glycosyl compounds;beta-D-galactoside galactohydrolase (E3.2.1.23)	QL	3.05771	0.000309373	0.0018089
Metabolism-related functions of microbiota based on enzymes of KEGG database	Hydrolases;Acting on peptide bonds (peptidases);Serine-type carboxypeptidases;serine-type D-Ala-D-Ala carboxypeptidase (E3.4.16.4)	KM	2.8414	0.000173077	0.00117582
Metabolism-related functions of microbiota based on enzymes of KEGG database	Hydrolases;Glycosylases;Glycosidases, i.e. enzymes that hydrolyse O- and S-glycosyl compounds;beta-D-glucoside glucohydrolase (E3.2.1.21)	KM	2.83282	0.0144264	0.0367072
Metabolism-related functions of microbiota based on enzymes of KEGG database	Hydrolases;Glycosylases;Glycosidases, i.e. enzymes that hydrolyse O- and S-glycosyl compounds;4-beta-D-glucan 4-glucanohydrolase (E3.2.1.4)	QL	2.81894	7.9647e-05	0.000690634
Metabolism-related functions of microbiota based on enzymes of KEGG database	Translocases;Catalysing the translocation of hydrons;Linked to oxidoreductase reactions;NADH:ubiquinone oxidoreductase (E7.1.1.2)	SJY	2.76735	4.13836e-05	0.000454463
Metabolism-related functions of microbiota based on enzymes of KEGG database	Hydrolases;Glycosylases;Glycosidases, i.e. enzymes that hydrolyse O- and S-glycosyl compounds;pullulan 6-alpha-glucanohydrolase (E3.2.1.41)	QL	2.60512	2.62277e-05	0.000344339
Metabolism-related functions of microbiota based on enzymes of KEGG database	Ligases;Forming carbon-sulfur bonds;Acid-thiol ligases;long-chain fatty acid:CoA ligase (AMP-forming) (E6.2.1.3)	KM	2.58727	8.28388e-05	0.000712254
Metabolism-related functions of microbiota based on enzymes of KEGG database	Hydrolases;Glycosylases;Glycosidases, i.e. enzymes that hydrolyse O- and S-glycosyl compounds;4-beta-D-mannan mannanohydrolase (E3.2.1.78)	QL	2.55211	1.10925e-06	4.16454e-05
Differential functions based on CAZy database	GT2_Glycos_transf_2	KM	3.33047	0.0054013	0.0199095
Differential functions based on CAZy database	GH2	QL	3.26462	0.00264724	0.0118194
Differential functions based on CAZy database	GH109	KM	3.07354	2.73114e-05	0.000370986
Differential functions based on CAZy database	GH94	QL	2.99347	1.37844e-07	1.22924e-05
Differential functions based on CAZy database	CE9	SJY	2.99337	1.10485e-05	0.000229413
Differential functions based on CAZy database	GH78	SJY	2.98677	0.0003196	0.00232904
Differential functions based on CAZy database	GT35	QL	2.98143	3.1494e-06	9.07599e-05
Differential functions based on CAZy database	GH163	KM	2.96244	5.06943e-07	2.46834e-05
Differential functions based on CAZy database	GH3	SJY	2.93805	8.69995e-06	0.000196992
Differential functions based on CAZy database	GH31	QL	2.938	2.32658e-08	4.25145e-06
Differential functions based on CAZy database	GH26	QL	2.88529	1.18908e-06	3.96779e-05
Differential functions based on CAZy database	GH20	KM	2.86834	0.00105673	0.0059289
Differential functions based on CAZy database	GH141	KM	2.86714	1.74278e-05	0.000278453
Differential functions based on CAZy database	GH13_14	QL	2.79717	9.45038e-06	0.000206605
Differential functions based on CAZy database	GH33	KM	2.7811	7.26428e-05	0.00085288
Differential functions based on CAZy database	CBM9	KM	2.77175	3.43378e-09	2.17702e-06
Differential functions based on CAZy database	GH77	QL	2.76706	9.55779e-05	0.000972069
Differential functions based on CAZy database	GH105	QL	2.73111	2.6823e-08	4.25145e-06
Differential functions based on CAZy database	GT51	SJY	2.71929	0.00116172	0.00624178
Differential functions based on CAZy database	CBM48	QL	2.71552	2.54492e-05	0.000370986
Differential functions based on CAZy database	SLH	KM	2.71035	0.000601002	0.00356108
Differential functions based on CAZy database	GH88	KM	2.70426	1.42485e-05	0.000250931
Differential functions based on CAZy database	GH10	QL	2.69839	0.000139385	0.00122736
Differential functions based on CAZy database	GH79	QL	2.69301	2.74937e-05	0.000370986
Differential functions based on CAZy database	CE7	SJY	2.69253	0.000406812	0.00274382
Differential functions based on CAZy database	CE12	KM	2.69167	2.22417e-06	7.05063e-05
Differential functions based on CAZy database	GH5_4	QL	2.68693	1.74498e-07	1.22924e-05
Differential functions based on CAZy database	GH51	QL	2.66925	2.77042e-07	1.75645e-05
Differential functions based on CAZy database	GH53	QL	2.66831	0.0010878	0.0060497
Differential functions based on CAZy database	CE3	KM	2.66716	0.00169842	0.00821982
Differential functions based on CAZy database	CBM67	SJY	2.64231	0.00293854	0.0126737
Differential functions based on CAZy database	GH13_36	QL	2.5859	3.51027e-06	9.67613e-05
Differential functions based on CAZy database	GH13_39	SJY	2.5617	0.000465003	0.00302283
Differential functions based on CAZy database	GH9	QL	2.55847	0.000488016	0.00309402
Differential functions based on CAZy database	AA7	SJY	2.54031	9.81268e-05	0.000972069
Differential functions based on CAZy database	GH95	SJY	2.52257	0.00886972	0.0295969
Differential functions based on CAZy database	GH115	QL	2.51667	9.77783e-05	0.000972069
Differential functions based on CAZy database	GH112	SJY	2.50065	5.83991e-07	2.46834e-05
Note: QL: Qinghai Lake Basin. KM: Kunlun Mountain Region. SJY: Sanjiangyuan Region. eggNOG database: Evolutionary genealogy of genes: Non-supervised Orthologous Groups database. KEGG database: Kyoto Encyclopedia of Genes and Genomes database. CAZy database: Carbohydrate-Active enZYmes database

## Sheet: Table S4
Table S4 Enzymes specific to each group and their functions
group	Specific enzymes	The family which specific enzymes belong to	Reaction catalyzed by enzymes
KM	EC 3.2.1.49	GH109	Hydrolyze specific compounds
KM	EC 3.2.1.140	GH20	Hydrolyze oligosaccharides to produce lactose
KM	EC 3.2.1.52	GH20	Hydrolyze polysaccharide
KM	EC 3.2.1.18	GH33	Hydrolyze silica-oligosaccharides to produce oligosaccharides
KM	EC 4.2.2.15	GH33	Hydrolyze specific compounds
QL	EC 3.2.1.172	GH105	Hydrolyze compounds to produce rhamnose
QL	EC 3.2.1.131	GH115	Hydrolyze hardwood xylan
QL	EC 3.2.1.100	GH26	Hydrolyze mannan to produce mannose disaccharide
QL	EC 3.2.1.32	GH26	Hydrolyze xylan to produce xylan-oligosaccharides
QL	EC 3.2.1.78	GH26	Hydrolyze mannan to produce mannan oligosaccharides
QL	EC 2.4.1.161	GH31	hydrolyze starch
QL	EC 3.2.1.10	GH31	Hydrolyze oligosaccharides to produce glucose
QL	EC 3.2.1.177	GH31	Hydrolyze xylan to produce xylose
QL	EC 3.2.1.20	GH31	Hydrolyze polysaccharides to produce glucose
QL	EC 3.2.1.22	GH31	Hydrolyze compounds to produce galactose
QL	EC 3.2.1.24	GH31	Hydrolyze compounds to produce mannose
QL	EC 3.2.1.48	GH31	Hydrolyze sucrose to produce fructose and glucose
QL	EC 3.2.1.84	GH31	Hydrolyze glucan to produce glucose
QL	EC 4.2.2.13	GH31	Hydrolyze glucan to produce glucose
QL	EC 3.2.1.150	GH5_4	Hydrolyze xylan to produce erythrose
QL	EC 3.2.1.37	GH51	Hydrolyze xylan-oligosaccharides to produce xylose
QL	EC 3.2.1.55	GH51	Hydrolyze arabinosides
QL	EC 3.2.1.8	GH51	Hydrolyze xylan to produce xylan-oligosaccharides
QL	EC 3.2.1.89	GH53	Hydrolyze arabinoglycans to produce galacto-oligosaccharides
QL	EC 3.2.1.151	GH9	Hydrolyze xylan to produce xylan-oligosaccharides
QL	EC 3.2.1.165	GH9	Hydrolyze chitosan
QL	EC 3.2.1.21	GH9	Hydrolyze compounds to produce glucose
QL	EC 3.2.1.74	GH9	Hydrolyze glucan to produce glucose
QL	EC 3.2.1.91	GH9	Hydrolyze cellular tetrasaccharide to produce gibberellins
QL	EC 2.4.1.20	GH94	Hydrolyze compounds to produce glucose and glycolytic intermediates
QL	EC 2.4.1.31	GH94	Hydrolyze oligosaccharides to produce glucose
QL	EC 2.4.1.321	GH94	Hydrolyze compounds to produce glycolytic intermediates
QL	EC 2.4.1.49	GH94	Hydrolyze polysaccharides to produce glycolytic intermediates
QL	EC 3.2.1.73	GH5_4,GH26,GH9	Hydrolyze lichen polysaccharides to produce short-chain glucans
QL	EC 3.2.1.4	GH5_4,GH51,GH9	Hydrolyze cellulose
QL	EC 3.2.1.6	GH5_4,GH9	Hydrolyze arabinoglycans to produce arabinose monosaccharides
SJY	EC 3.2.1.63	GH95	Hydrolyze oligosaccharides to produce fucose
Note: QL: Qinghai Lake Basin. KM: Kunlun Mountain Region. SJY: Sanjiangyuan Region
